# Supplementary material for: Unravelling cytosolic delivery of cell penetrating peptides with a quantitative endosomal escape assay
Source: Nat Commun. 2021 Jun 17;12:3721. doi: 10.1038/s41467-021-23997-x (PMC8211857; doi:10.1038/s41467-021-23997-x)
Supplement: Supplementary file 4 — Source Data [file 41467_2021_23997_MOESM4_ESM.xlsx]

## Sheet: Figure 2
Figure 2a		Concentration of peptide (M)	LgBiT				Concentration of peptide (M)	GFP-(1-10)
		0	248000	189000	151000		0	171	159	150.667
		5e-12	550000	443000	387000		3e-06	103143	97352.7	63120
		1.5e-11	1280000	1010000	1020000		1e-06	21323	14892	10574.7
		5e-11	3870000	3030000	2820000		3e-07	2444	2887	2608.33
		1.5e-10	10700000	7870000	9670000		1e-07	233.333	181	243
		5e-10	39100000	33900000	32200000		3e-08	178.333	154	168
		1.5e-09	96700000	77700000	87200000
Figure 2b			Lysed cells			Cell media
		HEK-LgBiT	106000000	96400000		3740000	1830000
		HEK-LSA	114000000	120000000	109000000	194000	172000	194000

## Sheet: Figure 3
Figure 3a
Figure 3b
	HiBiT peptide	GFP	TAT	pHlip	5.3	HA2	R9	pHD118	ZF5.3	E5TAT
	1	0.672	0.712	0.426	0.796	0.425	0.791	0.972	0.401	0.205
	1	0.589	0.651	0.35	0.596	0.535	0.694	0.835	0.323	0.263
	1	0.361	0.508	0.412	0.707	0.5	0.513	0.769	0.343	0.174

## Sheet: Figure 4
Figure 4a	Cytosolic delivery	GFP	R9	TAT	ZF5.3	E5TAT	5.3	pHD118	pHlip	HA2
		125000	1270000	1190000	1520000	6640000	326000	181000	178000	206000
		140000	1000000	562000	2530000	1970000	392000	136000	164000	181000
		253000	2120000	1130000	3920000	7070000	1040000	176000	231000	215000
	Fold-increase	GFP	R9	TAT	ZF5.3	E5TAT	5.3	pHD118	pHlip	HA2
		1	1.12	10.16	47.43	1.65	12.16	1.42	9.52	2.61
		1	0.97	6.17	7.79	1.12	18.07	1.01	3.47	2.42
		1	0.7	15.14	35	1.54	15.49	1.65	8.07	7.43
Figure 4b	Total cellular association	GFP	R9	TAT	ZF5.3	E5TAT	5.3	pHD118	pHlip	HA2
		11400000	219000000	212000000	497000000	731000000	173000000	11300000	24800000	35800000
		12500000	199000000	186000000	793000000	538000000	159000000	18800000	10200000	21700000
		12000000	304000000	347000000	425000000	317000000	300000000	10100000	28300000	49200000
	Fold-increase	GFP	R9	TAT	ZF5.3	E5TAT	5.3	pHD118	pHlip	HA2
		1	2.18	19.21	58.48	3.14	43.6	2.18	18.6	15.18
		1	1.5	38.42	44.83	4.19	63.44	1.97	35.91	30.69
		1	0.84	24.32	43.6	3.94	35.42	2.26	27.76	32.24
Figure 4c	Endosomal escape efficiency	GFP	R9	TAT	ZF5.3	E5TAT	5.3	pHD118	pHlip	HA2
		1.1	0.58	0.56	0.31	0.91	0.19	1.6	0.72	0.58
		1.12	0.5	0.3	0.32	0.37	0.25	0.72	1.61	0.84
		2.1	0.7	0.33	0.92	2.23	0.35	1.75	0.82	0.44

## Sheet: Figure 6
Figure 6a	Cytosolic delivery	HiBiT peptide	GFP	R9	TAT	ZF5.3	E5TAT	5.3	pHD118	pHlip	HA2
		18200	140000	26600	65200	167000	241000	39500	77900	231000	99300
		16600	162000	33100	77200	149000	138000	23000	102000	185000	120000
		28700	253000	19200	37100	142000	132000	3380	58200	270000	87300
	Fold-increase	HiBiT peptide	GFP-HiBiT	R9	TAT	ZF5.3	E5TAT	5.3	pHD118	pHlip	HA2
		0.13	1	0.16	0.4	1.03	1.49	0.24	0.48	1.65	0.61
		0.1	1	0.13	0.31	0.59	0.55	0.09	0.4	1.14	0.47
		0.11	1	0.1	0.18	0.7	0.65	0.02	0.29	1.07	0.43
Figure 6b	Total cellular association	HiBiT peptide	GFP	R9	TAT	ZF5.3	E5TAT	5.3	pHD118	pHlip	HA2
		24500000	12500000	6290000	23500000	27800000	20600000	6090000	6230000	28300000	9330000
		20800000	9990000	6470000	23700000	39200000	38900000	5060000	5220000	28900000	13000000
		20800000	12000000	5360000	11800000	26700000	23200000	3620000	4660000	32200000	6820000
	Fold-increase	HiBiT peptide	GFP-HiBiT	R9	TAT	ZF5.3	E5TAT	5.3	pHD118	pHlip	HA2
		1.96	1	0.63	2.35	2.78	2.06	0.61	0.62	2.264	0.93
		2.08	1	0.54	1.98	3.27	3.24	0.42	0.44	2.89	1.08
		1.73	1	0.74	1.62	3.67	3.19	0.5	0.64	2.68	0.94
Figure 6c	Endosomal escape efficiency	HiBiT peptide	GFP	R9	TAT	ZF5.3	E5TAT	5.3	pHD118	pHlip	HA2
		0.07	1.12	0.42	0.28	0.6	1.17	0.65	1.25	0.82	1.06
		0.08	1.63	0.51	0.33	0.38	0.35	0.45	1.95	0.64	0.92
		0.14	2.1	0.36	0.31	0.53	0.57	0.09	1.25	0.84	1.28

## Sheet: Supplementary Fig 1
Supplementary Fig 1	HEK	HEK-LgBiT
	9790	109000000
	6830	113000000
	7760	101000000

## Sheet: Supplementary Fig 2
Supplementary Fig 2a	Digitonin (% w/v)	HEK
	0	885000	989000
	0.001	67400000	43400000
	0.005	230000000	176000000
	0.01	382000000	218000000
	0.02	260000000	224000000
	0.05	266000000	211000000
Supplementary Fig 2b	Concentration of HiBiT (nM)	- digitonin			+ digitonin
	0	56163.3	54083.3	141833	58356.7	51780	89660
	0.03	229667	202567	316867	194633	170467	258167
	0.1	765333	510567	855100	569200	438400	672933
	0.3	2.09133e+06	1.55967e+06	2.73067e+06	1.53733e+06	1386000	2235000
	1	9.15133e+06	6.10533e+06	8.74567e+06	8.37767e+06	5.07033e+06	7305000
	3	2.09533e+07	1.80133e+07	25330000	16530000	1.69067e+07	1.98167e+07
	10	6.71567e+07	5.15533e+07	6.19567e+07	55980000	4.64067e+07	5.28133e+07
Supplementary Fig 2c	log10 [radiance] (p/s/cm2/sr)	log10 [HiBiT] (M)
	-11.5229		5.4609	5.2878
	-11		5.9987	5.82347
	-10.5229	6.62531	6.58092	6.23805
	-10	7.20952	7.02531	6.74351
	-9.52288	7.75664	7.72346	7.24055
	-9	8.15534	8.1271	7.8055
Supplementary Fig 2d	log10 [radiance] (p/s/cm2/sr)	log10 [LgBiT] (M)
	-9	6.25768	6.38739
	-8.52288	6.70243	6.82217
	-8	7.28103	7.36922
	-7.52288	7.7679	7.79934
	-7	8.23045	8.28103

## Sheet: Supplementary Fig 4
Supplementary Fig 4	Time (hrs)	HEK293 WT	HEK293-LSA
	0	19.1	19.8
	0.5	992.3	906.3
	1	1625.3	1498
	2	2532.3	2651.3

## Sheet: Supplementary Fig 7
Supplementary Fig 7a	Cytosolic delivery	GFP-HiBiT	R9	TAT	ZF5.3	E5TAT	5.3	pHD118	pHlip	HA2
		261000	2080000	1820000	5070000	6220000	4380000	355000	958000	1360000
		409000	2900000	2470000	6330000	7270000	2420000	327000	984000	1410000
		236000	2710000	1840000	7290000	7110000	2090000	704000	955000	847000
		452000
		458000
	Fold-increase	GFP-HiBiT	R9	TAT	ZF5.3	E5TAT	5.3	pHD118	pHlip	HA2
		1	7.97	6.97	19.43	26.36	16.78	0.87	3.67	5.21
		1	7.09	6.04	26.82	16.08	5.92	1.39	2.41	3.45
		1	11.48	7.8	16.13	15.52	8.86	1.56	4.05	3.59
		1
		1
Supplementary Fig 7b	Total cellular association	GFP-HiBiT	R9	TAT	ZF5.3	E5TAT	5.3	pHD118	pHlip	HA2
		3880000	103000000	110000000	234000000	180000000	93600000	7240000	7250000	13400000
		7130000	156000000	142000000	260000000	245000000	135000000	4340000	19600000	25000000
		2840000	154000000	124000000	341000000	497000000	119000000	5760000	9750000	19100000
		4950000
		6990000
	Fold-increase	GFP-HiBiT	R9	TAT	ZF5.3	E5TAT	5.3	pHD118	pHlip	HA2
		1	26.55	28.35	60.31	46.39	24.12	1.87	1.87	3.45
		1	40.21	36.6	67.01	63.14	34.79	1.12	5.05	6.44
		1	39.69	31.96	87.89	128.09	30.67	1.48	2.51	4.92
		1
		1
Supplementary Fig 7c	Endosomal escape efficiency	GFP-HiBiT	R9	TAT	ZF5.3	E5TAT	5.3	pHD118	pHlip	HA2
		6.72	2.02	1.65	2.16	3.46	4.68	4.9	13.22	10.14
		5.73	1.86	1.74	2.43	2.97	1.79	7.54	5.03	5.63
		8.32	1.76	1.48	2.14	1.43	1.75	12.21	9.79	4.44
		9.13
		6.55

## Sheet: Supplementary Fig 8
Supplementary Fig 8a							LgBiT protein used for blotting
Supplementary Fig 8b	0.5 hours	4 hours
	100	106.295
	100	118.735
	100	90.427

## Sheet: Supplementary Fig 10
Supplementary Fig 10a	Cytosolic delivery	HiBiT peptide	GFP	R9	TAT	ZF5.3	E5TAT	5.3	pHD118	pHlip	HA2
		43000	409000	35300	160000	217000	868000	112000	420000	984000	1120000
		44700	452000	26000	38400	227000	478000	45500	279000	2170000	793000
		77300	458000	12400	120000	59700	278000	67100	175000	1060000	983000
	Fold-increase	HiBiT peptide	GFP	R9	TAT	ZF5.3	E5TAT	5.3	pHD118	pHlip	HA2
		0.11	1	0.05	0.23	0.31	1.23	0.16	0.59	2.40587	1.58
		0.06	1	0.06	0.08	0.5	1.06	0.1	0.62	3.06	1.75
		0.17	1	0.03	0.26	0.13	0.61	0.15	0.38	2.35	2.15
Supplementary Fig 10b	Total cellular association	HiBiT peptide	GFP	R9	TAT	ZF5.3	E5TAT	5.3	pHD118	pHlip	HA2
		3510000	7130000	5120000	20500000	27200000	23700000	3680000	7620000	19600000	13200000
		3470000	4950000	3320000	7160000	14200000	9350000	814000	3440000	36000000	6700000
		4000000	6990000	4770000	17000000	29700000	22400000	4720000	4600000	16600000	18100000
	Fold-increase	HiBiT peptide	GFP	R9	TAT	ZF5.3	E5TAT	5.3	pHD118	pHlip	HA2
		0.49	1	0.5	2.01	2.67	2.32	0.36	0.75	2.74895	1.29
		0.34	1	0.67	1.45	2.87	1.89	0.16	0.69	3.53	1.35
		0.81	1	0.68	2.43	4.25	3.2	0.68	0.66	3.35	2.59
Supplementary Fig 10c	Endosomal escape efficiency	HiBiT peptide	GFP	R9	TAT	ZF5.3	E5TAT	5.3	pHD118	pHlip	HA2
		1.22	6.92	0.69	0.78	0.8	3.66	3.05	5.51	6.04	8.48
		1.29	5.73	0.78	0.54	1.6	5.11	5.59	8.11	6.41	11.85
		1.93	6.55	0.26	0.71	0.2	1.24	1.42	3.8	5.03	5.42

[truncated: 4 more sheets: Supplementary Fig 11, Supplementary Fig 12, Supplementary Fig 13, Supplementary Fig 14]
